# Supplementary material for: An Amperometric Sensor with Anti-Fouling Properties for Indicating Xylazine Adulterant in Beverages
Source: Micromachines (Basel). 2024 Oct 31;15(11):1340. doi: 10.3390/mi15111340 (PMC11596286; doi:10.3390/mi15111340)
Supplement: Supplementary file 1 [file micromachines-15-01340-s001.zip]

Archive with 1 entries (1 files):
- micromachines-3286112-supplementary.pdf
